# Supplementary material for: Stuck on a Plateau? A Model-Based Approach to Fundamental Issues in Visual Temporal-Order Judgments
Source: Vision (Basel). 2018 Jul 16;2(3):29. doi: 10.3390/vision2030029 (PMC6835551; doi:10.3390/vision2030029)
Supplement: Supplementary file 1 [file vision-02-00029-s001.zip]

Archive with 29 entries (26 files):
- code/
- code/annotate_plot_indecision.m
- code/annotate_plot_reset.m
- code/fit_TOJ_TVA.m
- code/fit_TOJ_TVA_tau.m
- code/fit_TOJ_bilateral_exp.m
- code/fit_TOJ_indec.m
- code/fit_TOJ_indec_taufix.m
- code/getDrawingParameters.m
- code/plateau_TVA.m
- code/readTOJ.m
- code/readme.txt
- data-experiment1/
- data-experiment1/ak.toj
- data-experiment1/ds.toj
- data-experiment1/is.toj
- data-experiment1/jt.toj
- data-experiment2/
- data-experiment2/hm-attention.toj
- data-experiment2/hm-neutral.toj
- data-experiment2/jg-attention.toj
- data-experiment2/jg-neutral.toj
- data-experiment2/ls-attention.toj
- data-experiment2/ls-neutral.toj
- data-experiment2/mg-attention.toj
- data-experiment2/mg-neutral.toj
- fit_experiment1.m
- fit_experiment2.m
- readme.txt
