# Supplementary material for: Stuck on a Plateau? A Model-Based Approach to Fundamental Issues in Visual Temporal-Order Judgments
Source: Vision (Basel). 2018 Jul 16;2(3):29. doi: 10.3390/vision2030029 (PMC6835551; doi:10.3390/vision2030029)
Supplement: Supplementary file 1 [file vision-02-00029-s001.zip › code/getDrawingParameters.m]

function [ lw ms fsa fsl ] = getDrawingParameters( input_args )
%UNTITLED2 Summary of this function goes here
%   Detailed explanation goes here
    lw = 2; % line width
    ms = 4; % marker size
    fsa = 12; % font size for axis labels and title
    fsl = 11; % font size for legend
end
