# Supplementary material for: Stuck on a Plateau? A Model-Based Approach to Fundamental Issues in Visual Temporal-Order Judgments
Source: Vision (Basel). 2018 Jul 16;2(3):29. doi: 10.3390/vision2030029 (PMC6835551; doi:10.3390/vision2030029)
Supplement: Supplementary file 1 [file vision-02-00029-s001.zip › code/plateau_TVA.m]

function [ pS ] = sim_TVA( x, t0, tau,s0 )
  pS = (x<0).*normcdf(x,-t0,s0)+(x>=0).*(1-normcdf(x,+t0,s0));
end
