# Supplementary material for: Stuck on a Plateau? A Model-Based Approach to Fundamental Issues in Visual Temporal-Order Judgments
Source: Vision (Basel). 2018 Jul 16;2(3):29. doi: 10.3390/vision2030029 (PMC6835551; doi:10.3390/vision2030029)
Supplement: Supplementary file 1 [file vision-02-00029-s001.zip › code/readTOJ.m]

% Read UPBPsyLab TOJ file and returns AlcalaF matrix 
% JT 2016
function data_a = readAsAlcalaF(filename)
    data = csvread(filename);
    data_a = [data(1,:);data(3,:);data(2,:)-data(3,:)];
end
