# Supplementary material for: Stuck on a Plateau? A Model-Based Approach to Fundamental Issues in Visual Temporal-Order Judgments
Source: Vision (Basel). 2018 Jul 16;2(3):29. doi: 10.3390/vision2030029 (PMC6835551; doi:10.3390/vision2030029)
Supplement: Supplementary file 1 [file vision-02-00029-s001.zip › code/readme.txt]

 Some of these files are modified versions of Alcalá-Quintana & García-Pérez
 (2013)  fitting function. We modified them for our article (Tünnermann & Scharlau, 
 2018) to fit a different TOJ models.

 In particular:
 The function "difcdf" was modified to fix a parameter reversal. Moreover,
 the formalism was changed to match the paper (however, it is
 mathematically identitcal to Alcalá-Quintana & García-Pérez' (2013) 
 function. Furthermore, some parameters have been set to constants
 (entailing adjutments for the BIC calculation). The plotting function
 has also been adjusted. 


 Please note that the code is a bit messy and inlcudes many redundancies 
 and workarounds. 
 
 For fitting Alcalá-Quintana & García-Pérez' (2013) model, please refer to
 the cited paper and original code.

 If you are intersted in fitting TVA-based TOJs, please contact us for
 more usable (python-based) fitting software. However, the present MATLAB
 files can beused to reproduce the results of the paper.


  References:

  Alcalá-Quintana & García-Pérez (2013). Fitting model-based
        psychometric functions to simultaneity and temporal-order judgment
        data: MATLAB and R routines. Behavior Research Methods
        http://dx.doi.org/10.3758/s13428-013-0325-2
 
  Tünnermann & Scharlau (2018). Stuck on a Plateau? A Model-Based Approach to
  Fundamental Issues in Visual Temporal-Order Judgments. Vision.
