# Supplementary material for: Stuck on a Plateau? A Model-Based Approach to Fundamental Issues in Visual Temporal-Order Judgments
Source: Vision (Basel). 2018 Jul 16;2(3):29. doi: 10.3390/vision2030029 (PMC6835551; doi:10.3390/vision2030029)
Supplement: Supplementary file 1 [file vision-02-00029-s001.zip › data-experiment1/ak.toj]

-100	-90	-80	-70	-60	-50	-40	-30	-20	-10	0	10	20	30	40	50	60	70	80	90	100
240	240	240	240	240	240	240	240	240	240	240	240	240	240	240	240	240	240	240	240	240
239	240	239	235	232	230	220	198	163	138	130	93	86	46	28	12	10	9	2	0	0
