# Supplementary material for: Stuck on a Plateau? A Model-Based Approach to Fundamental Issues in Visual Temporal-Order Judgments
Source: Vision (Basel). 2018 Jul 16;2(3):29. doi: 10.3390/vision2030029 (PMC6835551; doi:10.3390/vision2030029)
Supplement: Supplementary file 1 [file vision-02-00029-s001.zip › data-experiment1/ds.toj]

-100	-90	-80	-70	-60	-50	-40	-30	-20	-10	0	10	20	30	40	50	60	70	80	90	100
240	240	240	240	240	240	240	240	240	240	240	240	240	240	240	240	240	240	240	240	240
239	238	238	240	235	230	222	207	173	143	120	94	63	41	14	7	3	2	1	1	2
