# Supplementary material for: Stuck on a Plateau? A Model-Based Approach to Fundamental Issues in Visual Temporal-Order Judgments
Source: Vision (Basel). 2018 Jul 16;2(3):29. doi: 10.3390/vision2030029 (PMC6835551; doi:10.3390/vision2030029)
Supplement: Supplementary file 1 [file vision-02-00029-s001.zip › data-experiment1/is.toj]

-100	-90	-80	-70	-60	-50	-40	-30	-20	-10	0	10	20	30	40	50	60	70	80	90	100
240	240	240	240	240	240	240	240	240	240	240	240	240	240	240	240	240	240	240	240	240
240	240	240	240	239	238	229	226	199	167	118	74	40	15	5	2	1	0	0	0	0
