# Supplementary material for: Stuck on a Plateau? A Model-Based Approach to Fundamental Issues in Visual Temporal-Order Judgments
Source: Vision (Basel). 2018 Jul 16;2(3):29. doi: 10.3390/vision2030029 (PMC6835551; doi:10.3390/vision2030029)
Supplement: Supplementary file 1 [file vision-02-00029-s001.zip › data-experiment1/jt.toj]

-100	-90	-80	-70	-60	-50	-40	-30	-20	-10	0	10	20	30	40	50	60	70	80	90	100
240	240	240	240	240	240	240	240	240	240	240	240	240	240	240	240	240	240	240	240	240
237	235	234	233	227	215	210	179	160	145	120	106	90	52	30	26	14	6	4	4	3
