# Supplementary material for: Stuck on a Plateau? A Model-Based Approach to Fundamental Issues in Visual Temporal-Order Judgments
Source: Vision (Basel). 2018 Jul 16;2(3):29. doi: 10.3390/vision2030029 (PMC6835551; doi:10.3390/vision2030029)
Supplement: Supplementary file 1 [file vision-02-00029-s001.zip › data-experiment2/hm-neutral.toj]

-100.0	-90.0	-80.0	-70.0	-60.0	-50.0	-40.0	-30.0	-20.0	-10.0	0.0	10.0	20.0	30.0	40.0	50.0	60.0	70.0	80.0	90.0	100.0
40.0	50.0	60.0	70.0	80.0	90.0	100.0	110.0	120.0	130.0	140.0	130.0	120.0	110.0	100.0	90.0	80.0	70.0	60.0	50.0	40.0
38.0	47.0	52.0	64.0	75.0	78.0	84.0	79.0	78.0	74.0	72.0	58.0	55.0	31.0	19.0	12.0	8.0	4.0	3.0	2.0	2.0
