# Supplementary material for: Stuck on a Plateau? A Model-Based Approach to Fundamental Issues in Visual Temporal-Order Judgments
Source: Vision (Basel). 2018 Jul 16;2(3):29. doi: 10.3390/vision2030029 (PMC6835551; doi:10.3390/vision2030029)
Supplement: Supplementary file 1 [file vision-02-00029-s001.zip › data-experiment2/jg-attention.toj]

-40.0	-30.0	-20.0	-10.0	0.0	10.0	20.0	30.0	40.0	50.0	60.0	70.0	80.0	90.0	100.0	110.0	120.0	130.0	140.0	150.0	160.0
56.0	70.0	84.0	98.0	112.0	126.0	140.0	154.0	168.0	182.0	196.0	182.0	168.0	154.0	140.0	126.0	112.0	98.0	84.0	70.0	56.0
54.0	68.0	82.0	91.0	102.0	117.0	132.0	135.0	137.0	135.0	127.0	107.0	82.0	63.0	48.0	28.0	22.0	6.0	13.0	11.0	7.0
