# Supplementary material for: Stuck on a Plateau? A Model-Based Approach to Fundamental Issues in Visual Temporal-Order Judgments
Source: Vision (Basel). 2018 Jul 16;2(3):29. doi: 10.3390/vision2030029 (PMC6835551; doi:10.3390/vision2030029)
Supplement: Supplementary file 1 [file vision-02-00029-s001.zip › data-experiment2/jg-neutral.toj]

-100.0	-90.0	-80.0	-70.0	-60.0	-50.0	-40.0	-30.0	-20.0	-10.0	0.0	10.0	20.0	30.0	40.0	50.0	60.0	70.0	80.0	90.0	100.0
56.0	70.0	84.0	98.0	112.0	126.0	140.0	154.0	168.0	182.0	196.0	182.0	168.0	154.0	140.0	126.0	112.0	98.0	84.0	70.0	56.0
55.0	64.0	78.0	86.0	99.0	109.0	109.0	110.0	91.0	103.0	106.0	87.0	67.0	61.0	28.0	19.0	15.0	5.0	7.0	6.0	0.0
