# Supplementary material for: Stuck on a Plateau? A Model-Based Approach to Fundamental Issues in Visual Temporal-Order Judgments
Source: Vision (Basel). 2018 Jul 16;2(3):29. doi: 10.3390/vision2030029 (PMC6835551; doi:10.3390/vision2030029)
Supplement: Supplementary file 1 [file vision-02-00029-s001.zip › data-experiment2/ls-attention.toj]

-40.0	-30.0	-20.0	-10.0	0.0	10.0	20.0	30.0	40.0	50.0	60.0	70.0	80.0	90.0	100.0	110.0	120.0	130.0	140.0	150.0	160.0
80.0	100.0	120.0	140.0	160.0	180.0	200.0	220.0	240.0	260.0	280.0	260.0	240.0	220.0	200.0	180.0	160.0	140.0	120.0	100.0	80.0
80.0	100.0	119.0	140.0	160.0	180.0	200.0	218.0	239.0	255.0	262.0	234.0	207.0	171.0	127.0	83.0	59.0	34.0	11.0	5.0	3.0
