# Supplementary material for: Stuck on a Plateau? A Model-Based Approach to Fundamental Issues in Visual Temporal-Order Judgments
Source: Vision (Basel). 2018 Jul 16;2(3):29. doi: 10.3390/vision2030029 (PMC6835551; doi:10.3390/vision2030029)
Supplement: Supplementary file 1 [file vision-02-00029-s001.zip › data-experiment2/ls-neutral.toj]

-100.0	-90.0	-80.0	-70.0	-60.0	-50.0	-40.0	-30.0	-20.0	-10.0	0.0	10.0	20.0	30.0	40.0	50.0	60.0	70.0	80.0	90.0	100.0
80.0	100.0	120.0	140.0	160.0	180.0	200.0	220.0	240.0	260.0	280.0	260.0	240.0	220.0	200.0	180.0	160.0	140.0	120.0	100.0	80.0
80.0	100.0	120.0	139.0	158.0	180.0	200.0	210.0	205.0	165.0	134.0	80.0	63.0	18.0	9.0	7.0	2.0	0.0	1.0	0.0	0.0
80.0	100.0	118.0	139.0	158.0	174.0	186.0	190.0	196.0	165.0	134.0	80.0	63.0	18.0	9.0	7.0	2.0	0.0	1.0	0.0	0.0
