# Supplementary material for: Stuck on a Plateau? A Model-Based Approach to Fundamental Issues in Visual Temporal-Order Judgments
Source: Vision (Basel). 2018 Jul 16;2(3):29. doi: 10.3390/vision2030029 (PMC6835551; doi:10.3390/vision2030029)
Supplement: Supplementary file 1 [file vision-02-00029-s001.zip › data-experiment2/mg-attention.toj]

-40.0	-30.0	-20.0	-10.0	0.0	10.0	20.0	30.0	40.0	50.0	60.0	70.0	80.0	90.0	100.0	110.0	120.0	130.0	140.0	150.0	160.0
40.0	50.0	60.0	70.0	80.0	90.0	100.0	110.0	120.0	130.0	140.0	130.0	120.0	110.0	100.0	90.0	80.0	70.0	60.0	50.0	40.0
37.0	45.0	55.0	63.0	68.0	77.0	88.0	87.0	97.0	104.0	100.0	99.0	75.0	71.0	53.0	38.0	38.0	24.0	18.0	13.0	7.0
