# Supplementary material for: Stuck on a Plateau? A Model-Based Approach to Fundamental Issues in Visual Temporal-Order Judgments
Source: Vision (Basel). 2018 Jul 16;2(3):29. doi: 10.3390/vision2030029 (PMC6835551; doi:10.3390/vision2030029)
Supplement: Supplementary file 1 [file vision-02-00029-s001.zip › fit_experiment1.m]

% This file is modified version code by Alcal�-Quintana & Garc�a-P�rez'
% (2013). We modified it to fit the data Experiment 1 of our article 
% (Tünnermann & % Scharlau,  2018)
%
% For each model a fitting function created as a copy of Alcal�-Quintana &
% Garc�a-P�rez' (2013) TOJ function and modiefied to our needs. %
%
% Please note that the code is a bit messy and inlcudes many redundancies 
% and workarounds. 
% 
% For fitting Alcal�-Quintana & Garc�a-P�rez' (2013) model, please refer to
% the cited paper and original code.
%
% If you are intersted in fitting TVA-based TOJs, please contact us for
% more usable (python-based) fitting software. However, the present MATLAB
% files can beused to reproduce the results of the paper.
%
%  Alcal�-Quintana & Garc�a-P�rez (2013). Fitting model-based
%        psychometric functions to simultaneity and temporal-order judgment
%        data: MATLAB and R routines. Behavior Research Methods
%        http://dx.doi.org/10.3758/s13428-013-0325-2
%
%  Tünnermann & Scharlau (2018). XXXXXXXXXXXXX Add reference here XXXXXXX


clear all; format longG; close all; addpath('code')
jt = readTOJ('data-experiment1/jt.toj')
is = readTOJ('data-experiment1/is.toj')
ak = readTOJ('data-experiment1/ak.toj')
ds = readTOJ('data-experiment1/ds.toj')

LamBounds = [1/100 1/3]; TauBounds = [-1 1]; DeltaBounds = [0 Inf];
LamTStart = [0.010 0.080]; LamRStart = [0.010 0.080]; TauStart = [0];
VBounds = LamBounds; VPStart = LamTStart; VRStart = LamRStart;
DeltaStart = [-5 5]; ErrStart = [0.05]; BiasStart = [0.5]; Model = 0; 
s_0Start = [10];
Plot = true; Disp = true; 

scrsz = get(0,'ScreenSize');
figure('Position',[scrsz(3)/10 scrsz(4)/3 4*scrsz(3)/15 scrsz(4)/4])
[lw ms fsa fsl] = getDrawingParameters();

subplot(4,4,1)
o_TOJ_jt_1 = fit_TOJ_bilateral_exp(jt, LamBounds, TauBounds, DeltaBounds, ...
        LamTStart, LamRStart, TauStart, ...
	DeltaStart, ErrStart, BiasStart, Model, Plot, Disp)
text(10,0.95, ['BIC = ' num2str(o_TOJ_jt_1.BIC,6)],...
     'Color','k','FontWeight','demi','FontSize',fsl)
text(10,0.8, ['\lambda_p/v_p = ' num2str(o_TOJ_jt_1.TOJ_LamT*1000,4)],...
     'Color','k','FontWeight','demi','FontSize',fsl)
text(10,0.7, ['\lambda_r/v_r = ' num2str(o_TOJ_jt_1.TOJ_LamR*1000,4)],...
     'Color','k','FontWeight','demi','FontSize',fsl)
hold on

subplot(4,4,5)
o_TOJ_is_1 = fit_TOJ_bilateral_exp(is, LamBounds, TauBounds, DeltaBounds, ...
        LamTStart, LamRStart, TauStart, ...
	DeltaStart, ErrStart, BiasStart, Model, Plot, Disp)
text(10,0.95, ['BIC = ' num2str(o_TOJ_is_1.BIC,6)],...
     'Color','k','FontWeight','demi','FontSize',fsl)
text(10,0.8, ['\lambda_p/v_p = ' num2str(o_TOJ_is_1.TOJ_LamT*1000,4)],...
     'Color','k','FontWeight','demi','FontSize',fsl)
text(10,0.7, ['\lambda_r/v_r = ' num2str(o_TOJ_is_1.TOJ_LamR*1000,4)],...
     'Color','k','FontWeight','demi','FontSize',fsl)
hold on

subplot(4,4,9)
o_TOJ_ak_1 = fit_TOJ_bilateral_exp(ak, LamBounds, TauBounds, DeltaBounds, ...
        LamTStart, LamRStart, TauStart, ...
	DeltaStart, ErrStart, BiasStart, Model, Plot, Disp)
text(10,0.95, ['BIC = ' num2str(o_TOJ_ak_1.BIC,6)],...
     'Color','k','FontWeight','demi','FontSize',fsl)
text(10,0.8, ['\lambda_p/v_p = ' num2str(o_TOJ_ak_1.TOJ_LamT*1000,4)],...
     'Color','k','FontWeight','demi','FontSize',fsl)
text(10,0.7, ['\lambda_r/v_r = ' num2str(o_TOJ_ak_1.TOJ_LamR*1000,4)],...
     'Color','k','FontWeight','demi','FontSize',fsl)
hold on
subplot(4,4,13)
o_TOJ_ds_1 = fit_TOJ_bilateral_exp(ds, LamBounds, TauBounds, DeltaBounds, ...
        LamTStart, LamRStart, TauStart, ...
	DeltaStart, ErrStart, BiasStart, Model, Plot, Disp)
text(10,0.95, ['BIC = ' num2str(o_TOJ_ds_1.BIC,6)],...
     'Color','k','FontWeight','demi','FontSize',fsl)
text(10,0.8, ['\lambda_p/v_p = ' num2str(o_TOJ_ds_1.TOJ_LamT*1000,4)],...
     'Color','k','FontWeight','demi','FontSize',fsl)
text(10,0.7, ['\lambda_r/v_r = ' num2str(o_TOJ_ds_1.TOJ_LamR*1000,4)],...
     'Color','k','FontWeight','demi','FontSize',fsl)
hold on

subplot(4,4,2)
o_TOJ_jt_2 = fit_TOJ_indec_taufix(jt, LamBounds, TauBounds, DeltaBounds, ...
        LamTStart, LamRStart, TauStart, ...
	DeltaStart, ErrStart, BiasStart, Model, Plot, Disp)
text(10,0.95, ['BIC = ' num2str(o_TOJ_jt_2.BIC,6)],...
     'Color','k','FontWeight','demi','FontSize',fsl)
text(10,0.8, ['\lambda_p = ' num2str(o_TOJ_jt_2.TOJ_LamT*1000,4)],...
     'Color','k','FontWeight','demi','FontSize',fsl)
text(10,0.7, ['\lambda_r = ' num2str(o_TOJ_jt_2.TOJ_LamR*1000,4)],...
     'Color','k','FontWeight','demi','FontSize',fsl)
text(10,0.5, ['\xi = ' num2str(o_TOJ_jt_2.TOJ_Xi,4)],...
     'Color','k','FontWeight','demi','FontSize',fsl)
text(10,0.6, ['\Delta = ' num2str(o_TOJ_jt_2.TOJ_Delta,4)],...
     'Color','k','FontWeight','demi','FontSize',fsl)


hold on
subplot(4,4,6)
o_TOJ_is_2 = fit_TOJ_indec_taufix(is, LamBounds, TauBounds, DeltaBounds, ...
        LamTStart, LamRStart, TauStart, ...
	DeltaStart, ErrStart, BiasStart, Model, Plot, Disp)
text(10,0.95, ['BIC = ' num2str(o_TOJ_is_2.BIC,6)],...
     'Color','k','FontWeight','demi','FontSize',fsl)
text(10,0.8, ['\lambda_p = ' num2str(o_TOJ_is_2.TOJ_LamT*1000,4)],...
     'Color','k','FontWeight','demi','FontSize',fsl)
text(10,0.7, ['\lambda_r = ' num2str(o_TOJ_is_2.TOJ_LamR*1000,4)],...
     'Color','k','FontWeight','demi','FontSize',fsl)
text(10,0.5, ['\xi = ' num2str(o_TOJ_is_2.TOJ_Xi,4)],...
     'Color','k','FontWeight','demi','FontSize',fsl)
text(10,0.6, ['\Delta = ' num2str(o_TOJ_is_2.TOJ_Delta,4)],...
     'Color','k','FontWeight','demi','FontSize',fsl)


hold on
subplot(4,4,10)
o_TOJ_ak_2 = fit_TOJ_indec_taufix(ak, LamBounds, TauBounds, DeltaBounds, ...
        LamTStart, LamRStart, TauStart, ...
	DeltaStart, ErrStart, BiasStart, Model, Plot, Disp)
text(10,0.95, ['BIC = ' num2str(o_TOJ_ak_2.BIC,6)],...
     'Color','k','FontWeight','demi','FontSize',fsl)
text(10,0.8, ['\lambda_p = ' num2str(o_TOJ_ak_2.TOJ_LamT*1000,4)],...
     'Color','k','FontWeight','demi','FontSize',fsl)
text(10,0.7, ['\lambda_r = ' num2str(o_TOJ_ak_2.TOJ_LamR*1000,4)],...
     'Color','k','FontWeight','demi','FontSize',fsl)
text(10,0.5, ['\xi = ' num2str(o_TOJ_ak_2.TOJ_Xi,4)],...
     'Color','k','FontWeight','demi','FontSize',fsl)
text(10,0.6, ['\Delta = ' num2str(o_TOJ_ak_2.TOJ_Delta,4)],...
     'Color','k','FontWeight','demi','FontSize',fsl)


hold on


subplot(4,4,14)
o_TOJ_ds_2 = fit_TOJ_indec_taufix(ds, LamBounds, TauBounds, DeltaBounds, ...
        LamTStart, LamRStart, TauStart, ...
	DeltaStart, ErrStart, BiasStart, Model, Plot, Disp)
text(10,0.95, ['BIC = ' num2str(o_TOJ_ds_2.BIC,6)],...
     'Color','k','FontWeight','demi','FontSize',fsl)
text(10,0.8, ['\lambda_p = ' num2str(o_TOJ_ds_2.TOJ_LamT*1000,4)],...
     'Color','k','FontWeight','demi','FontSize',fsl)
text(10,0.7, ['\lambda_r = ' num2str(o_TOJ_ds_2.TOJ_LamR*1000,4)],...
     'Color','k','FontWeight','demi','FontSize',fsl)
text(10,0.5, ['\xi = ' num2str(o_TOJ_ds_2.TOJ_Xi,4)],...
     'Color','k','FontWeight','demi','FontSize',fsl)
text(10,0.6, ['\Delta = ' num2str(o_TOJ_ds_2.TOJ_Delta,4)],...
     'Color','k','FontWeight','demi','FontSize',fsl)
hold on


subplot(4,4,3)
o_TOJ_jt_3 = fit_TOJ_TVA(jt, VBounds, TauBounds, DeltaBounds, ...
        VPStart, VRStart, TauStart, ...
	DeltaStart, s_0Start, ErrStart, BiasStart, Model, Plot, Disp)
text(10,0.95, ['BIC = ' num2str(o_TOJ_jt_3.BIC,6)],...
     'Color','k','FontWeight','demi','FontSize',fsl)
text(10,0.8, ['v_p = ' num2str(o_TOJ_jt_3.TVA_v1*1000,4)],...
     'Color','k','FontWeight','demi','FontSize',fsl)
text(10,0.7, ['v_r = ' num2str(o_TOJ_jt_3.TVA_v2*1000,4)],...
     'Color','k','FontWeight','demi','FontSize',fsl)
text(10,0.6, ['t_0 = ' num2str(o_TOJ_jt_3.TVA_t0,4)],...
     'Color','k','FontWeight','demi','FontSize',fsl)
text(10,0.5, ['s_0 = ' num2str(o_TOJ_jt_3.TVA_s0,4)],...
     'Color','k','FontWeight','demi','FontSize',fsl)
hold on

subplot(4,4,7)
o_TOJ_is_3 = fit_TOJ_TVA(is, VBounds, TauBounds, DeltaBounds, ...
        VPStart, VRStart, TauStart, ...
	DeltaStart, s_0Start, ErrStart, BiasStart, Model, Plot, Disp)
text(10,0.95, ['BIC = ' num2str(o_TOJ_is_3.BIC,6)],...
     'Color','k','FontWeight','demi','FontSize',fsl)
text(10,0.8, ['v_p = ' num2str(o_TOJ_is_3.TVA_v1*1000,4)],...
     'Color','k','FontWeight','demi','FontSize',fsl)
text(10,0.7, ['v_r = ' num2str(o_TOJ_is_3.TVA_v2*1000,4)],...
     'Color','k','FontWeight','demi','FontSize',fsl)
text(10,0.6, ['t_0 = ' num2str(o_TOJ_is_3.TVA_t0,4)],...
     'Color','k','FontWeight','demi','FontSize',fsl)
text(10,0.5, ['s_0 = ' num2str(o_TOJ_is_3.TVA_s0,4)],...
     'Color','k','FontWeight','demi','FontSize',fsl)
hold on

subplot(4,4,11)
o_TOJ_ak_3 = fit_TOJ_TVA(ak, VBounds, TauBounds, DeltaBounds, ...
        VPStart, VRStart, TauStart, ...
	DeltaStart, s_0Start, ErrStart, BiasStart, Model, Plot, Disp)
text(10,0.95, ['BIC = ' num2str(o_TOJ_ak_3.BIC,6)],...
     'Color','k','FontWeight','demi','FontSize',fsl)
text(10,0.8, ['v_p = ' num2str(o_TOJ_ak_3.TVA_v1*1000,4)],...
     'Color','k','FontWeight','demi','FontSize',fsl)
text(10,0.7, ['v_r = ' num2str(o_TOJ_ak_3.TVA_v2*1000,4)],...
     'Color','k','FontWeight','demi','FontSize',fsl)
text(10,0.6, ['t_0 = ' num2str(o_TOJ_ak_3.TVA_t0,4)],...
     'Color','k','FontWeight','demi','FontSize',fsl)
 text(10,0.5, ['s_0 = ' num2str(o_TOJ_ak_3.TVA_s0,4)],...
     'Color','k','FontWeight','demi','FontSize',fsl)
hold on

subplot(4,4,15)
o_TOJ_ds_3 = fit_TOJ_TVA(ds, VBounds, TauBounds, DeltaBounds, ...
        VPStart, VRStart, TauStart, ...
	DeltaStart, s_0Start, ErrStart, BiasStart, Model, Plot, Disp)
text(10,0.95, ['BIC = ' num2str(o_TOJ_ds_3.BIC,6)],...
     'Color','k','FontWeight','demi','FontSize',fsl)
  text(10,0.8, ['v_p = ' num2str(o_TOJ_ds_3.TVA_v1*1000,4)],...
     'Color','k','FontWeight','demi','FontSize',fsl)
text(10,0.7, ['v_r = ' num2str(o_TOJ_ds_3.TVA_v2*1000,4)],...
     'Color','k','FontWeight','demi','FontSize',fsl)
text(10,0.6, ['t_0 = ' num2str(o_TOJ_ds_3.TVA_t0,4)],...
     'Color','k','FontWeight','demi','FontSize',fsl)
text(10,0.5, ['s_0 = ' num2str(o_TOJ_ds_3.TVA_s0,4)],...
     'Color','k','FontWeight','demi','FontSize',fsl)
hold on
