# Supplementary material for: Stuck on a Plateau? A Model-Based Approach to Fundamental Issues in Visual Temporal-Order Judgments
Source: Vision (Basel). 2018 Jul 16;2(3):29. doi: 10.3390/vision2030029 (PMC6835551; doi:10.3390/vision2030029)
Supplement: Supplementary file 1 [file vision-02-00029-s001.zip › fit_experiment2.m]

% This file is modified version code by Alcal�-Quintana & Garc�a-P�rez'
% (2013). We modified it to fit the data Experiment 1 of our article 
% (Tünnermann & % Scharlau,  2018)
%
% For each model a fitting function created as a copy of Alcal�-Quintana &
% Garc�a-P�rez' (2013) TOJ function and modiefied to our needs. %
%
% Please note that the code is a bit messy and inlcudes many redundancies 
% and workarounds. 
% 
% For fitting Alcal�-Quintana & Garc�a-P�rez' (2013) model, please refer to
% the cited paper and original code.
%
% If you are intersted in fitting TVA-based TOJs, please contact us for
% more usable (python-based) fitting software. However, the present MATLAB
% files can beused to reproduce the results of the paper.
%
%  Alcal�-Quintana & Garc�a-P�rez (2013). Fitting model-based
%        psychometric functions to simultaneity and temporal-order judgment
%        data: MATLAB and R routines. Behavior Research Methods
%        http://dx.doi.org/10.3758/s13428-013-0325-2
%
%  Tünnermann & Scharlau (2018). XXXXXXXXXXXXX Add reference here XXXXXXX


clear all; format longG; close all; addpath('code')

ls_n = readTOJ('data-experiment2/ls-neutral.toj')
jg_n = readTOJ('data-experiment2/jg-neutral.toj')
hm_n = readTOJ('data-experiment2/hm-neutral.toj')
mg_n = readTOJ('data-experiment2/mg-neutral.toj')

ls = readTOJ('data-experiment2/ls-attention.toj')
jg= readTOJ('data-experiment2/jg-attention.toj')
hm = readTOJ('data-experiment2/hm-attention.toj')
mg = readTOJ('data-experiment2/mg-attention.toj')

VBounds = [1/100 1/3]; TauBounds = [-150 150]; DeltaBounds = [0 Inf];
VPStart = [0.010 0.080]; VRStart = [0.010 0.080]; TauStart = [0]; 
LamBounds = VBounds
LamTStart = VPStart
LamRStart = VRStart
DeltaStart = [-5 5]; ErrStart = [0.05]; BiasStart = [0.5]; Model = 0; 
s_0Start = [10];
Plot = true; Disp = true; 

scrsz = get(0,'ScreenSize');
figure('Position',[scrsz(3)/5 scrsz(4)/1.5 4*scrsz(3)/7.5 scrsz(4)/2])
[lw ms fsa fsl] = getDrawingParameters();
fsl=8


% Fit and plot indecision range model for the for subjects:

xlim([-100,160])
subplot(4,2,1)
o_TOJ_ls_2_n = fit_TOJ_indec(ls_n, LamBounds, TauBounds, DeltaBounds, ...
    LamTStart, LamRStart, TauStart, ...
	DeltaStart, ErrStart, BiasStart, Model, Plot, Disp)
annotate_plot_indecision(o_TOJ_ls_2_n, 'left')
hold on


o_TOJ_ls_2 = fit_TOJ_indec(ls, LamBounds, TauBounds, DeltaBounds, ...
   LamTStart, LamRStart, TauStart, ...
	DeltaStart, ErrStart, BiasStart, Model, Plot, Disp)
annotate_plot_indecision(o_TOJ_ls_2, 'right')
hold on

xlim([-100,160])
subplot(4,2,3)
o_TOJ_jg_2_n = fit_TOJ_indec(jg_n, LamBounds, TauBounds, DeltaBounds, ...
        LamTStart, LamRStart, TauStart, ...
        DeltaStart, ErrStart, BiasStart, Model, Plot, Disp)
annotate_plot_indecision(o_TOJ_jg_2_n, 'left')
hold on

o_TOJ_jg_2 = fit_TOJ_indec(jg, LamBounds, TauBounds, DeltaBounds, ...
        LamTStart, LamRStart, TauStart, ...
	DeltaStart, ErrStart, BiasStart, Model, Plot, Disp)
annotate_plot_indecision(o_TOJ_jg_2, 'right')
hold on

xlim([-100,160])
subplot(4,2,5)
o_TOJ_hm_2_n = fit_TOJ_indec(hm_n, LamBounds, TauBounds, DeltaBounds, ...
        LamTStart, LamRStart, TauStart, ...
DeltaStart, ErrStart, BiasStart, Model, Plot, Disp)
annotate_plot_indecision(o_TOJ_hm_2_n, 'left')
hold on

o_TOJ_hm_2 = fit_TOJ_indec(hm, LamBounds, TauBounds, DeltaBounds, ...
        LamTStart, LamRStart, TauStart, ...
	DeltaStart, ErrStart, BiasStart, Model, Plot, Disp)
annotate_plot_indecision(o_TOJ_jg_2, 'right')
hold on


xlim([-100,160])
subplot(4,2,7)
o_TOJ_mg_2_n = fit_TOJ_indec(mg_n, LamBounds, TauBounds, DeltaBounds, ...
        LamTStart, LamRStart, TauStart, ...
	DeltaStart, ErrStart, BiasStart, Model, Plot, Disp)
annotate_plot_indecision(o_TOJ_mg_2_n, 'left')
hold on

o_TOJ_mg_2 = fit_TOJ_indec(mg, LamBounds, TauBounds, DeltaBounds, ...
    LamTStart, LamRStart, TauStart, ...
	DeltaStart, ErrStart, BiasStart, Model, Plot, Disp)
annotate_plot_indecision(o_TOJ_mg_2, 'right')
hold on


% Fit and plot reset model for the for subjects:

xlim([-100,160])
subplot(4,2,2)
o_TOJ_ls_3_n = fit_TOJ_TVA_tau(ls_n, VBounds, TauBounds, DeltaBounds, ...
    VPStart, VRStart, TauStart, ...
	DeltaStart, s_0Start, ErrStart, BiasStart, Model, Plot, Disp)
annotate_plot_reset(o_TOJ_ls_3_n, 'left')
hold on


o_TOJ_ls_3 = fit_TOJ_TVA_tau(ls, VBounds, TauBounds, DeltaBounds, ...
    VPStart, VRStart, TauStart, ...
	DeltaStart, s_0Start, ErrStart, BiasStart, Model, Plot, Disp)
annotate_plot_reset(o_TOJ_ls_3, 'right')
hold on

xlim([-100,160])
subplot(4,2,4)


o_TOJ_jg_3_n = fit_TOJ_TVA_tau(jg_n, VBounds, TauBounds, DeltaBounds, ...
    VPStart, VRStart, TauStart, ...
	DeltaStart, s_0Start, ErrStart, BiasStart, Model, Plot, Disp)
annotate_plot_reset(o_TOJ_jg_3_n, 'left')
hold on

o_TOJ_jg_3 = fit_TOJ_TVA_tau(jg, VBounds, TauBounds, DeltaBounds, ...
    VPStart, VRStart, TauStart, ...
	DeltaStart, s_0Start, ErrStart, BiasStart, Model, Plot, Disp)
annotate_plot_reset(o_TOJ_jg_3, 'right')

hold on
xlim([-100,160])
subplot(4,2,6)

o_TOJ_hm_3_n = fit_TOJ_TVA_tau(hm_n, VBounds, TauBounds, DeltaBounds, ...
        VPStart, VRStart, TauStart, ...
	DeltaStart, s_0Start, ErrStart, BiasStart, Model, Plot, Disp)
annotate_plot_reset(o_TOJ_hm_3_n, 'left')
hold on

o_TOJ_hm_3 = fit_TOJ_TVA_tau(hm, VBounds, TauBounds, DeltaBounds, ...
        VPStart, VRStart, TauStart, ...
	DeltaStart, s_0Start, ErrStart, BiasStart, Model, Plot, Disp)
annotate_plot_reset(o_TOJ_hm_3, 'right')
hold on

xlim([-100,160])
subplot(4,2,8)

o_TOJ_mg_3_n = fit_TOJ_TVA_tau(mg_n, VBounds, TauBounds, DeltaBounds, ...
        VPStart, VRStart, TauStart, ...
	DeltaStart, s_0Start, ErrStart, BiasStart, Model, Plot, Disp)
annotate_plot_reset(o_TOJ_mg_3_n, 'left')

o_TOJ_mg_3 = fit_TOJ_TVA_tau(mg, VBounds, TauBounds, DeltaBounds, ...
        VPStart, VRStart, TauStart, ...
	DeltaStart, s_0Start, ErrStart, BiasStart, Model, Plot, Disp)
annotate_plot_reset(o_TOJ_mg_3, 'right')
xlim([-100,160])
hold on
