# Supplementary material for: Stuck on a Plateau? A Model-Based Approach to Fundamental Issues in Visual Temporal-Order Judgments
Source: Vision (Basel). 2018 Jul 16;2(3):29. doi: 10.3390/vision2030029 (PMC6835551; doi:10.3390/vision2030029)
Supplement: Supplementary file 1 [file vision-02-00029-s001.zip › readme.txt]

These are the datasets and evaluation scripts from our paper

  Tünnermann & Scharlau (2018). Stuck on a Plateau? A Model-Based Approach to
  Fundamental Issues in Visual Temporal-Order Judgments. Vision.

Please refer to the publication for all details on the experiments and analysis. 

In case you use these datasets, we would be happy if you let us unkow your 
findings.
